# Supplementary material for: Therapeutic Assessment of Diverse Doxycycline-Based Formulations in Promoting Deep Corneal Wound Healing: Evidence from a Rat Model
Source: Vet Sci. 2025 Feb 8;12(2):143. doi: 10.3390/vetsci12020143 (PMC11860526; doi:10.3390/vetsci12020143)
Supplement: Supplementary file 1 [file vetsci-12-00143-s001.zip]

Archive with 1 entries (1 files):
- vetsci-3405005-supplementary.pdf
